# Supplementary material for: Fast Pyrolysis of Cellulose and the Effect of a Catalyst on Product Distribution
Source: Int J Environ Res Public Health. 2022 Dec 15;19(24):16837. doi: 10.3390/ijerph192416837 (PMC9779704; doi:10.3390/ijerph192416837)
Supplement: Supplementary file 1 [file ijerph-19-16837-s001.zip]

Archive with 1 entries (1 files):
- ijerph-2066728-supplementary.pdf
